# Supplementary material for: Exploring the Immigrant Health Paradox Among the Vietnamese Population in the United States
Source: Healthcare (Basel). 2026 Jan 30;14(3):354. doi: 10.3390/healthcare14030354 (PMC12896797; doi:10.3390/healthcare14030354)
Supplement: Supplementary file 1 [file healthcare-14-00354-s001.zip]

Archive with 1 entries (1 files):
- healthcare-4080916-supplementary.pdf
